# Supplementary material for: Eravacycline monotherapy and combination therapy against KPC-2- and NDM-1-co- producing Klebsiella pneumoniae: in vitro and in vivo activity analysis
Source: Front Microbiol. 2026 Mar 25;17:1802577. doi: 10.3389/fmicb.2026.1802577 (PMC13057536; doi:10.3389/fmicb.2026.1802577)
Supplement: Supplementary Table 1 — Next-generation sequencing results of 42 K2N1-carbapenem-resistant Klebsiella pneumoniae (K2N1-CRKP) isolates. [file Table_1.xlsx]

## Sheet: 1035
	KP1035	KP1037	KP1100	KP1111	KP1128	KP1137	KP1160	KP1161	KP1189	KP1190	KP1196	KP1197	KP1209	KP1216	KP1222	KP1223	KP1225	KP1239	KP1240	KP1272	KP1289	KP1296	KP1303	KP1306	KP1316	KP1336	KP1349	KP1353	KP1359	KP1363	KP1366	KP1377	KP1389	KP1398	KP1403	KP1409	KP1425	KP1426	KP1430	KP1434	KP1436	KP1441	KP1443	KP1540
1	acrB	acrB	acrB	acrB	acrB	acrB	acrB	acrB	acrB	acrB	acrB	acrB	acrB	acrB	acrB	acrB	acrB	acrB	acrB	acrB	acrB	acrB	acrB	acrB	acrB	acrB	acrB	acrB	acrB	acrB	acrB	acrB	acrB	acrB	acrB	acrB	acrB	acrB	acrB	acrB	acrB	acrB	acrB	acrB
2	acrD	acrD	acrD	acrD	acrD	acrD	acrD	acrD	acrD	acrD	acrD	acrD	acrD	acrD	acrD	acrD	acrD	acrD	acrD	acrD	acrD	acrD	acrD	acrD	acrD	acrD	acrD	acrD	acrD	acrD	acrD	acrD	acrD	acrD	acrD	acrD	acrD	acrD	acrD	acrD	acrD	acrD	acrD	acrD
3	ArnT	ArnT	ArnT	ArnT	ArnT	ArnT	ArnT	ArnT	ArnT	ArnT	ArnT	ArnT	ArnT	ArnT	ArnT	ArnT	ArnT	ArnT	ArnT	ArnT	ArnT	ArnT	ArnT	ArnT	ArnT	ArnT	ArnT	ArnT	ArnT	ArnT	ArnT	ArnT	ArnT	ArnT	ArnT	ArnT	ArnT	ArnT	ArnT	ArnT	ArnT	ArnT	ArnT	ArnT
4	baeR	baeR	baeR	baeR	baeR	baeR	baeR	baeR	baeR	baeR	baeR	baeR	baeR	baeR	baeR	baeR	baeR	baeR	baeR	baeR	baeR	baeR	baeR	baeR	baeR	baeR	baeR	baeR	baeR	baeR	baeR	baeR	baeR	baeR	baeR	baeR	baeR	baeR	baeR	baeR	baeR	baeR	baeR	baeR
5	BRP(MBL)	BRP(MBL)	BRP(MBL)	BRP(MBL)	BRP(MBL)	BRP(MBL)	BRP(MBL)	BRP(MBL)	BRP(MBL)	BRP(MBL)	BRP(MBL)	BRP(MBL)	BRP(MBL)	BRP(MBL)	BRP(MBL)	BRP(MBL)	BRP(MBL)	BRP(MBL)	BRP(MBL)	BRP(MBL)	BRP(MBL)	BRP(MBL)	BRP(MBL)	BRP(MBL)	BRP(MBL)	BRP(MBL)	BRP(MBL)	BRP(MBL)	BRP(MBL)	BRP(MBL)	BRP(MBL)	BRP(MBL)	BRP(MBL)	BRP(MBL)	BRP(MBL)	BRP(MBL)	BRP(MBL)	BRP(MBL)	BRP(MBL)	BRP(MBL)			BRP(MBL)	BRP(MBL)
6	CRP	CRP	CRP	CRP	CRP	CRP	CRP	CRP	CRP	CRP	CRP	CRP	CRP	CRP	CRP	CRP	CRP	CRP	CRP	CRP	CRP	CRP	CRP	CRP	CRP	CRP	CRP	CRP	CRP	CRP	CRP	CRP	CRP	CRP	CRP	CRP	CRP	CRP	CRP	CRP	CRP	CRP	CRP	CRP
7	CTX-M-65	CTX-M-65	CTX-M-65				CTX-M-65									CTX-M-65	CTX-M-65	CTX-M-65		CTX-M-65	CTX-M-55		CTX-M-65		CTX-M-65						CTX-M-65		CTX-M-65			CTX-M-65						CTX-M-65
8	dfrA14	dfrA14	dfrA14	dfrA14	dfrA14	dfrA14	dfrA14	dfrA14	dfrA14	dfrA14	dfrA14	dfrA14	dfrA14	dfrA14	dfrA14	dfrA14	dfrA14	dfrA14	dfrA14	dfrA14	dfrA14	dfrA14	dfrA14	dfrA14	dfrA14	dfrA14	dfrA14	dfrA14	dfrA14	dfrA14	dfrA14	dfrA14	dfrA14	dfrA14	dfrA14	dfrA14	dfrA14	dfrA14	dfrA14	dfrA14	dfrA14	dfrA14	dfrA14	dfrA14
9	emrR	emrR	emrR	emrR	emrR	emrR	emrR	emrR	emrR	emrR	emrR	emrR	emrR	emrR	emrR	emrR	emrR	emrR	emrR	emrR	emrR	emrR	emrR	emrR	emrR	emrR	emrR	emrR	emrR	emrR	emrR	emrR	emrR	emrR	emrR	emrR	emrR	emrR	emrR	emrR	emrR	emrR	emrR	emrR
10	eptB	eptB	eptB	eptB	eptB	eptB	eptB	eptB	eptB	eptB	eptB	eptB	eptB	eptB	eptB	eptB	eptB	eptB	eptB	eptB	eptB	eptB	eptB	eptB	eptB	eptB	eptB	eptB	eptB	eptB	eptB	eptB	eptB	eptB	eptB	eptB	eptB	eptB	eptB	eptB	eptB	eptB	eptB	eptB
11	Escherichia coli AcrAB-TolC with MarR mutations conferring resistance to ciprofloxacin and tetracycline	Escherichia coli AcrAB-TolC with MarR mutations conferring resistance to ciprofloxacin and tetracycline	Escherichia coli AcrAB-TolC with MarR mutations conferring resistance to ciprofloxacin and tetracycline	Escherichia coli AcrAB-TolC with MarR mutations conferring resistance to ciprofloxacin and tetracycline	Escherichia coli AcrAB-TolC with MarR mutations conferring resistance to ciprofloxacin and tetracycline	Escherichia coli AcrAB-TolC with MarR mutations conferring resistance to ciprofloxacin and tetracycline	Escherichia coli AcrAB-TolC with MarR mutations conferring resistance to ciprofloxacin and tetracycline	Escherichia coli AcrAB-TolC with MarR mutations conferring resistance to ciprofloxacin and tetracycline	Escherichia coli AcrAB-TolC with MarR mutations conferring resistance to ciprofloxacin and tetracycline	Escherichia coli AcrAB-TolC with MarR mutations conferring resistance to ciprofloxacin and tetracycline	Escherichia coli AcrAB-TolC with MarR mutations conferring resistance to ciprofloxacin and tetracycline	Escherichia coli AcrAB-TolC with MarR mutations conferring resistance to ciprofloxacin and tetracycline	Escherichia coli AcrAB-TolC with MarR mutations conferring resistance to ciprofloxacin and tetracycline	Escherichia coli AcrAB-TolC with MarR mutations conferring resistance to ciprofloxacin and tetracycline	Escherichia coli AcrAB-TolC with MarR mutations conferring resistance to ciprofloxacin and tetracycline	Escherichia coli AcrAB-TolC with MarR mutations conferring resistance to ciprofloxacin and tetracycline	Escherichia coli AcrAB-TolC with MarR mutations conferring resistance to ciprofloxacin and tetracycline	Escherichia coli AcrAB-TolC with MarR mutations conferring resistance to ciprofloxacin and tetracycline	Escherichia coli AcrAB-TolC with MarR mutations conferring resistance to ciprofloxacin and tetracycline	Escherichia coli AcrAB-TolC with MarR mutations conferring resistance to ciprofloxacin and tetracycline	Escherichia coli AcrAB-TolC with MarR mutations conferring resistance to ciprofloxacin and tetracycline	Escherichia coli AcrAB-TolC with MarR mutations conferring resistance to ciprofloxacin and tetracycline	Escherichia coli AcrAB-TolC with MarR mutations conferring resistance to ciprofloxacin and tetracycline	Escherichia coli AcrAB-TolC with MarR mutations conferring resistance to ciprofloxacin and tetracycline	Escherichia coli AcrAB-TolC with MarR mutations conferring resistance to ciprofloxacin and tetracycline	Escherichia coli AcrAB-TolC with MarR mutations conferring resistance to ciprofloxacin and tetracycline	Escherichia coli AcrAB-TolC with MarR mutations conferring resistance to ciprofloxacin and tetracycline	Escherichia coli AcrAB-TolC with MarR mutations conferring resistance to ciprofloxacin and tetracycline	Escherichia coli AcrAB-TolC with MarR mutations conferring resistance to ciprofloxacin and tetracycline	Escherichia coli AcrAB-TolC with MarR mutations conferring resistance to ciprofloxacin and tetracycline	Escherichia coli AcrAB-TolC with MarR mutations conferring resistance to ciprofloxacin and tetracycline	Escherichia coli AcrAB-TolC with MarR mutations conferring resistance to ciprofloxacin and tetracycline	Escherichia coli AcrAB-TolC with MarR mutations conferring resistance to ciprofloxacin and tetracycline	Escherichia coli AcrAB-TolC with MarR mutations conferring resistance to ciprofloxacin and tetracycline	Escherichia coli AcrAB-TolC with MarR mutations conferring resistance to ciprofloxacin and tetracycline	Escherichia coli AcrAB-TolC with MarR mutations conferring resistance to ciprofloxacin and tetracycline	Escherichia coli AcrAB-TolC with MarR mutations conferring resistance to ciprofloxacin and tetracycline	Escherichia coli AcrAB-TolC with MarR mutations conferring resistance to ciprofloxacin and tetracycline	Escherichia coli AcrAB-TolC with MarR mutations conferring resistance to ciprofloxacin and tetracycline	Escherichia coli AcrAB-TolC with MarR mutations conferring resistance to ciprofloxacin and tetracycline	Escherichia coli AcrAB-TolC with MarR mutations conferring resistance to ciprofloxacin and tetracycline	Escherichia coli AcrAB-TolC with MarR mutations conferring resistance to ciprofloxacin and tetracycline	Escherichia coli AcrAB-TolC with MarR mutations conferring resistance to ciprofloxacin and tetracycline	Escherichia coli AcrAB-TolC with MarR mutations conferring resistance to ciprofloxacin and tetracycline
12	Escherichia coli mdfA	Escherichia coli mdfA	Escherichia coli mdfA	Escherichia coli mdfA	Escherichia coli mdfA	Escherichia coli mdfA	Escherichia coli mdfA	Escherichia coli mdfA	Escherichia coli mdfA	Escherichia coli mdfA	Escherichia coli mdfA	Escherichia coli mdfA	Escherichia coli mdfA	Escherichia coli mdfA	Escherichia coli mdfA	Escherichia coli mdfA	Escherichia coli mdfA	Escherichia coli mdfA	Escherichia coli mdfA	Escherichia coli mdfA	Escherichia coli mdfA	Escherichia coli mdfA	Escherichia coli mdfA	Escherichia coli mdfA	Escherichia coli mdfA	Escherichia coli mdfA	Escherichia coli mdfA	Escherichia coli mdfA	Escherichia coli mdfA	Escherichia coli mdfA	Escherichia coli mdfA	Escherichia coli mdfA	Escherichia coli mdfA	Escherichia coli mdfA	Escherichia coli mdfA	Escherichia coli mdfA	Escherichia coli mdfA	Escherichia coli mdfA	Escherichia coli mdfA	Escherichia coli mdfA	Escherichia coli mdfA	Escherichia coli mdfA	Escherichia coli mdfA	Escherichia coli mdfA
13	Escherichia coli parC conferring resistance to fluoroquinolones	Escherichia coli parC conferring resistance to fluoroquinolones	Escherichia coli parC conferring resistance to fluoroquinolones	Escherichia coli parC conferring resistance to fluoroquinolones	Escherichia coli parC conferring resistance to fluoroquinolones	Escherichia coli parC conferring resistance to fluoroquinolones	Escherichia coli parC conferring resistance to fluoroquinolones	Escherichia coli parC conferring resistance to fluoroquinolones	Escherichia coli parC conferring resistance to fluoroquinolones	Escherichia coli parC conferring resistance to fluoroquinolones	Escherichia coli parC conferring resistance to fluoroquinolones	Escherichia coli parC conferring resistance to fluoroquinolones	Escherichia coli parC conferring resistance to fluoroquinolones	Escherichia coli parC conferring resistance to fluoroquinolones	Escherichia coli parC conferring resistance to fluoroquinolones	Escherichia coli parC conferring resistance to fluoroquinolones	Escherichia coli parC conferring resistance to fluoroquinolones	Escherichia coli parC conferring resistance to fluoroquinolones	Escherichia coli parC conferring resistance to fluoroquinolones	Escherichia coli parC conferring resistance to fluoroquinolones	Escherichia coli parC conferring resistance to fluoroquinolones	Escherichia coli parC conferring resistance to fluoroquinolones	Escherichia coli parC conferring resistance to fluoroquinolones	Escherichia coli parC conferring resistance to fluoroquinolones	Escherichia coli parC conferring resistance to fluoroquinolones	Escherichia coli parC conferring resistance to fluoroquinolones	Escherichia coli parC conferring resistance to fluoroquinolones	Escherichia coli parC conferring resistance to fluoroquinolones	Escherichia coli parC conferring resistance to fluoroquinolones	Escherichia coli parC conferring resistance to fluoroquinolones	Escherichia coli parC conferring resistance to fluoroquinolones	Escherichia coli parC conferring resistance to fluoroquinolones	Escherichia coli parC conferring resistance to fluoroquinolones	Escherichia coli parC conferring resistance to fluoroquinolones	Escherichia coli parC conferring resistance to fluoroquinolones	Escherichia coli parC conferring resistance to fluoroquinolones	Escherichia coli parC conferring resistance to fluoroquinolones	Escherichia coli parC conferring resistance to fluoroquinolones	Escherichia coli parC conferring resistance to fluoroquinolones	Escherichia coli parC conferring resistance to fluoroquinolones	Escherichia coli parC conferring resistance to fluoroquinolones	Escherichia coli parC conferring resistance to fluoroquinolones	Escherichia coli parC conferring resistance to fluoroquinolones	Escherichia coli parC conferring resistance to fluoroquinolones
14	Escherichia coli UhpT with mutation conferring resistance to fosfomycin	Escherichia coli UhpT with mutation conferring resistance to fosfomycin	Escherichia coli UhpT with mutation conferring resistance to fosfomycin	Escherichia coli UhpT with mutation conferring resistance to fosfomycin	Escherichia coli UhpT with mutation conferring resistance to fosfomycin	Escherichia coli UhpT with mutation conferring resistance to fosfomycin	Escherichia coli UhpT with mutation conferring resistance to fosfomycin	Escherichia coli UhpT with mutation conferring resistance to fosfomycin	Escherichia coli UhpT with mutation conferring resistance to fosfomycin	Escherichia coli UhpT with mutation conferring resistance to fosfomycin	Escherichia coli UhpT with mutation conferring resistance to fosfomycin	Escherichia coli UhpT with mutation conferring resistance to fosfomycin	Escherichia coli UhpT with mutation conferring resistance to fosfomycin	Escherichia coli UhpT with mutation conferring resistance to fosfomycin	Escherichia coli UhpT with mutation conferring resistance to fosfomycin	Escherichia coli UhpT with mutation conferring resistance to fosfomycin	Escherichia coli UhpT with mutation conferring resistance to fosfomycin	Escherichia coli UhpT with mutation conferring resistance to fosfomycin	Escherichia coli UhpT with mutation conferring resistance to fosfomycin	Escherichia coli UhpT with mutation conferring resistance to fosfomycin	Escherichia coli UhpT with mutation conferring resistance to fosfomycin	Escherichia coli UhpT with mutation conferring resistance to fosfomycin	Escherichia coli UhpT with mutation conferring resistance to fosfomycin	Escherichia coli UhpT with mutation conferring resistance to fosfomycin	Escherichia coli UhpT with mutation conferring resistance to fosfomycin	Escherichia coli UhpT with mutation conferring resistance to fosfomycin	Escherichia coli UhpT with mutation conferring resistance to fosfomycin	Escherichia coli UhpT with mutation conferring resistance to fosfomycin	Escherichia coli UhpT with mutation conferring resistance to fosfomycin	Escherichia coli UhpT with mutation conferring resistance to fosfomycin	Escherichia coli UhpT with mutation conferring resistance to fosfomycin	Escherichia coli UhpT with mutation conferring resistance to fosfomycin	Escherichia coli UhpT with mutation conferring resistance to fosfomycin	Escherichia coli UhpT with mutation conferring resistance to fosfomycin	Escherichia coli UhpT with mutation conferring resistance to fosfomycin	Escherichia coli UhpT with mutation conferring resistance to fosfomycin	Escherichia coli UhpT with mutation conferring resistance to fosfomycin	Escherichia coli UhpT with mutation conferring resistance to fosfomycin	Escherichia coli UhpT with mutation conferring resistance to fosfomycin	Escherichia coli UhpT with mutation conferring resistance to fosfomycin	Escherichia coli UhpT with mutation conferring resistance to fosfomycin	Escherichia coli UhpT with mutation conferring resistance to fosfomycin	Escherichia coli UhpT with mutation conferring resistance to fosfomycin	Escherichia coli UhpT with mutation conferring resistance to fosfomycin
15	FosA6	FosA6	FosA6	FosA6	FosA6	FosA6	FosA6	FosA6	FosA6	FosA6	FosA6	FosA6	FosA6	FosA6	FosA6	FosA6	FosA6	FosA6	FosA6	FosA6	FosA6	FosA6	FosA6	FosA6	FosA6	FosA6	FosA6	FosA6	FosA6	FosA6	FosA6	FosA6	FosA6	FosA6	FosA6	FosA6	FosA6	FosA6	FosA6	FosA6	FosA6	FosA6	FosA6	FosA6
16	Haemophilus influenzae PBP3 conferring resistance to beta-lactam antibiotics	Haemophilus influenzae PBP3 conferring resistance to beta-lactam antibiotics	Haemophilus influenzae PBP3 conferring resistance to beta-lactam antibiotics	Haemophilus influenzae PBP3 conferring resistance to beta-lactam antibiotics	Haemophilus influenzae PBP3 conferring resistance to beta-lactam antibiotics	Haemophilus influenzae PBP3 conferring resistance to beta-lactam antibiotics	Haemophilus influenzae PBP3 conferring resistance to beta-lactam antibiotics	Haemophilus influenzae PBP3 conferring resistance to beta-lactam antibiotics	Haemophilus influenzae PBP3 conferring resistance to beta-lactam antibiotics	Haemophilus influenzae PBP3 conferring resistance to beta-lactam antibiotics	Haemophilus influenzae PBP3 conferring resistance to beta-lactam antibiotics	Haemophilus influenzae PBP3 conferring resistance to beta-lactam antibiotics	Haemophilus influenzae PBP3 conferring resistance to beta-lactam antibiotics	Haemophilus influenzae PBP3 conferring resistance to beta-lactam antibiotics	Haemophilus influenzae PBP3 conferring resistance to beta-lactam antibiotics	Haemophilus influenzae PBP3 conferring resistance to beta-lactam antibiotics	Haemophilus influenzae PBP3 conferring resistance to beta-lactam antibiotics	Haemophilus influenzae PBP3 conferring resistance to beta-lactam antibiotics	Haemophilus influenzae PBP3 conferring resistance to beta-lactam antibiotics	Haemophilus influenzae PBP3 conferring resistance to beta-lactam antibiotics	Haemophilus influenzae PBP3 conferring resistance to beta-lactam antibiotics	Haemophilus influenzae PBP3 conferring resistance to beta-lactam antibiotics	Haemophilus influenzae PBP3 conferring resistance to beta-lactam antibiotics	Haemophilus influenzae PBP3 conferring resistance to beta-lactam antibiotics	Haemophilus influenzae PBP3 conferring resistance to beta-lactam antibiotics	Haemophilus influenzae PBP3 conferring resistance to beta-lactam antibiotics	Haemophilus influenzae PBP3 conferring resistance to beta-lactam antibiotics	Haemophilus influenzae PBP3 conferring resistance to beta-lactam antibiotics	Haemophilus influenzae PBP3 conferring resistance to beta-lactam antibiotics	Haemophilus influenzae PBP3 conferring resistance to beta-lactam antibiotics	Haemophilus influenzae PBP3 conferring resistance to beta-lactam antibiotics	Haemophilus influenzae PBP3 conferring resistance to beta-lactam antibiotics	Haemophilus influenzae PBP3 conferring resistance to beta-lactam antibiotics	Haemophilus influenzae PBP3 conferring resistance to beta-lactam antibiotics	Haemophilus influenzae PBP3 conferring resistance to beta-lactam antibiotics	Haemophilus influenzae PBP3 conferring resistance to beta-lactam antibiotics	Haemophilus influenzae PBP3 conferring resistance to beta-lactam antibiotics	Haemophilus influenzae PBP3 conferring resistance to beta-lactam antibiotics	Haemophilus influenzae PBP3 conferring resistance to beta-lactam antibiotics	Haemophilus influenzae PBP3 conferring resistance to beta-lactam antibiotics	Haemophilus influenzae PBP3 conferring resistance to beta-lactam antibiotics	Haemophilus influenzae PBP3 conferring resistance to beta-lactam antibiotics	Haemophilus influenzae PBP3 conferring resistance to beta-lactam antibiotics	Haemophilus influenzae PBP3 conferring resistance to beta-lactam antibiotics
17	Klebsiella pneumoniae KpnE	Klebsiella pneumoniae KpnE	Klebsiella pneumoniae KpnE	Klebsiella pneumoniae KpnE	Klebsiella pneumoniae KpnE	Klebsiella pneumoniae KpnE	Klebsiella pneumoniae KpnE	Klebsiella pneumoniae KpnE	Klebsiella pneumoniae KpnE	Klebsiella pneumoniae KpnE	Klebsiella pneumoniae KpnE	Klebsiella pneumoniae KpnE	Klebsiella pneumoniae KpnE	Klebsiella pneumoniae KpnE	Klebsiella pneumoniae KpnE	Klebsiella pneumoniae KpnE	Klebsiella pneumoniae KpnE	Klebsiella pneumoniae KpnE	Klebsiella pneumoniae KpnE	Klebsiella pneumoniae KpnE	Klebsiella pneumoniae KpnE	Klebsiella pneumoniae KpnE	Klebsiella pneumoniae KpnE	Klebsiella pneumoniae KpnE	Klebsiella pneumoniae KpnE	Klebsiella pneumoniae KpnE	Klebsiella pneumoniae KpnE	Klebsiella pneumoniae KpnE	Klebsiella pneumoniae KpnE	Klebsiella pneumoniae KpnE	Klebsiella pneumoniae KpnE	Klebsiella pneumoniae KpnE	Klebsiella pneumoniae KpnE	Klebsiella pneumoniae KpnE	Klebsiella pneumoniae KpnE	Klebsiella pneumoniae KpnE	Klebsiella pneumoniae KpnE	Klebsiella pneumoniae KpnE	Klebsiella pneumoniae KpnE	Klebsiella pneumoniae KpnE	Klebsiella pneumoniae KpnE	Klebsiella pneumoniae KpnE	Klebsiella pneumoniae KpnE	Klebsiella pneumoniae KpnE
18	Klebsiella pneumoniae KpnF	Klebsiella pneumoniae KpnF	Klebsiella pneumoniae KpnF	Klebsiella pneumoniae KpnF	Klebsiella pneumoniae KpnF	Klebsiella pneumoniae KpnF	Klebsiella pneumoniae KpnF	Klebsiella pneumoniae KpnF	Klebsiella pneumoniae KpnF	Klebsiella pneumoniae KpnF	Klebsiella pneumoniae KpnF	Klebsiella pneumoniae KpnF	Klebsiella pneumoniae KpnF	Klebsiella pneumoniae KpnF	Klebsiella pneumoniae KpnF	Klebsiella pneumoniae KpnF	Klebsiella pneumoniae KpnF	Klebsiella pneumoniae KpnF	Klebsiella pneumoniae KpnF	Klebsiella pneumoniae KpnF	Klebsiella pneumoniae KpnF	Klebsiella pneumoniae KpnF	Klebsiella pneumoniae KpnF	Klebsiella pneumoniae KpnF	Klebsiella pneumoniae KpnF	Klebsiella pneumoniae KpnF	Klebsiella pneumoniae KpnF	Klebsiella pneumoniae KpnF	Klebsiella pneumoniae KpnF	Klebsiella pneumoniae KpnF	Klebsiella pneumoniae KpnF	Klebsiella pneumoniae KpnF	Klebsiella pneumoniae KpnF	Klebsiella pneumoniae KpnF	Klebsiella pneumoniae KpnF	Klebsiella pneumoniae KpnF	Klebsiella pneumoniae KpnF	Klebsiella pneumoniae KpnF	Klebsiella pneumoniae KpnF	Klebsiella pneumoniae KpnF	Klebsiella pneumoniae KpnF	Klebsiella pneumoniae KpnF	Klebsiella pneumoniae KpnF	Klebsiella pneumoniae KpnF
19	Klebsiella pneumoniae KpnG	Klebsiella pneumoniae KpnG	Klebsiella pneumoniae KpnG	Klebsiella pneumoniae KpnG	Klebsiella pneumoniae KpnG	Klebsiella pneumoniae KpnG	Klebsiella pneumoniae KpnG	Klebsiella pneumoniae KpnG	Klebsiella pneumoniae KpnG	Klebsiella pneumoniae KpnG	Klebsiella pneumoniae KpnG	Klebsiella pneumoniae KpnG	Klebsiella pneumoniae KpnG	Klebsiella pneumoniae KpnG	Klebsiella pneumoniae KpnG	Klebsiella pneumoniae KpnG	Klebsiella pneumoniae KpnG	Klebsiella pneumoniae KpnG	Klebsiella pneumoniae KpnG	Klebsiella pneumoniae KpnG	Klebsiella pneumoniae KpnG	Klebsiella pneumoniae KpnG	Klebsiella pneumoniae KpnG	Klebsiella pneumoniae KpnG	Klebsiella pneumoniae KpnG	Klebsiella pneumoniae KpnG	Klebsiella pneumoniae KpnG	Klebsiella pneumoniae KpnG	Klebsiella pneumoniae KpnG	Klebsiella pneumoniae KpnG	Klebsiella pneumoniae KpnG	Klebsiella pneumoniae KpnG	Klebsiella pneumoniae KpnG	Klebsiella pneumoniae KpnG	Klebsiella pneumoniae KpnG	Klebsiella pneumoniae KpnG	Klebsiella pneumoniae KpnG	Klebsiella pneumoniae KpnG	Klebsiella pneumoniae KpnG	Klebsiella pneumoniae KpnG	Klebsiella pneumoniae KpnG	Klebsiella pneumoniae KpnG	Klebsiella pneumoniae KpnG	Klebsiella pneumoniae KpnG
20	Klebsiella pneumoniae KpnH	Klebsiella pneumoniae KpnH	Klebsiella pneumoniae KpnH	Klebsiella pneumoniae KpnH	Klebsiella pneumoniae KpnH	Klebsiella pneumoniae KpnH	Klebsiella pneumoniae KpnH	Klebsiella pneumoniae KpnH	Klebsiella pneumoniae KpnH	Klebsiella pneumoniae KpnH	Klebsiella pneumoniae KpnH	Klebsiella pneumoniae KpnH	Klebsiella pneumoniae KpnH	Klebsiella pneumoniae KpnH	Klebsiella pneumoniae KpnH	Klebsiella pneumoniae KpnH	Klebsiella pneumoniae KpnH	Klebsiella pneumoniae KpnH	Klebsiella pneumoniae KpnH	Klebsiella pneumoniae KpnH	Klebsiella pneumoniae KpnH	Klebsiella pneumoniae KpnH	Klebsiella pneumoniae KpnH	Klebsiella pneumoniae KpnH	Klebsiella pneumoniae KpnH	Klebsiella pneumoniae KpnH	Klebsiella pneumoniae KpnH	Klebsiella pneumoniae KpnH	Klebsiella pneumoniae KpnH	Klebsiella pneumoniae KpnH	Klebsiella pneumoniae KpnH	Klebsiella pneumoniae KpnH	Klebsiella pneumoniae KpnH	Klebsiella pneumoniae KpnH	Klebsiella pneumoniae KpnH	Klebsiella pneumoniae KpnH	Klebsiella pneumoniae KpnH	Klebsiella pneumoniae KpnH	Klebsiella pneumoniae KpnH	Klebsiella pneumoniae KpnH	Klebsiella pneumoniae KpnH	Klebsiella pneumoniae KpnH	Klebsiella pneumoniae KpnH	Klebsiella pneumoniae KpnH
21	Klebsiella pneumoniae OmpK37	Klebsiella pneumoniae OmpK37	Klebsiella pneumoniae OmpK37	Klebsiella pneumoniae OmpK37	Klebsiella pneumoniae OmpK37	Klebsiella pneumoniae OmpK37	Klebsiella pneumoniae OmpK37	Klebsiella pneumoniae OmpK37	Klebsiella pneumoniae OmpK37	Klebsiella pneumoniae OmpK37	Klebsiella pneumoniae OmpK37	Klebsiella pneumoniae OmpK37	Klebsiella pneumoniae OmpK37	Klebsiella pneumoniae OmpK37	Klebsiella pneumoniae OmpK37	Klebsiella pneumoniae OmpK37	Klebsiella pneumoniae OmpK37	Klebsiella pneumoniae OmpK37	Klebsiella pneumoniae OmpK37	Klebsiella pneumoniae OmpK37	Klebsiella pneumoniae OmpK37	Klebsiella pneumoniae OmpK37	Klebsiella pneumoniae OmpK37	Klebsiella pneumoniae OmpK37	Klebsiella pneumoniae OmpK37	Klebsiella pneumoniae OmpK37	Klebsiella pneumoniae OmpK37	Klebsiella pneumoniae OmpK37	Klebsiella pneumoniae OmpK37	Klebsiella pneumoniae OmpK37	Klebsiella pneumoniae OmpK37	Klebsiella pneumoniae OmpK37	Klebsiella pneumoniae OmpK37	Klebsiella pneumoniae OmpK37	Klebsiella pneumoniae OmpK37	Klebsiella pneumoniae OmpK37	Klebsiella pneumoniae OmpK37	Klebsiella pneumoniae OmpK37	Klebsiella pneumoniae OmpK37	Klebsiella pneumoniae OmpK37	Klebsiella pneumoniae OmpK37	Klebsiella pneumoniae OmpK37	Klebsiella pneumoniae OmpK37	Klebsiella pneumoniae OmpK37
22	KPC-2	KPC-2	KPC-2	KPC-2	KPC-2	KPC-2	KPC-2	KPC-2	KPC-2	KPC-2	KPC-2	KPC-2	KPC-2	KPC-2	KPC-2	KPC-2	KPC-2	KPC-2	KPC-2	KPC-2	KPC-2	KPC-2	KPC-2	KPC-2	KPC-2	KPC-2	KPC-2	KPC-2	KPC-2	KPC-2	KPC-2	KPC-2	KPC-2	KPC-2	KPC-2	KPC-2	KPC-2	KPC-2	KPC-2	KPC-2	KPC-2		KPC-2	KPC-2
23	LAP-2	LAP-2	LAP-2	LAP-2	LAP-2	LAP-2	LAP-2	LAP-2	LAP-2	LAP-2	LAP-2	LAP-2	LAP-2	LAP-2	LAP-2	LAP-2	LAP-2	LAP-2	LAP-2	LAP-2	LAP-2	LAP-2	LAP-2	LAP-2	LAP-2	LAP-2	LAP-2	LAP-2	LAP-2	LAP-2	LAP-2	LAP-2	LAP-2	LAP-2	LAP-2	LAP-2	LAP-2	LAP-2	LAP-2	LAP-2	LAP-2	LAP-2	LAP-2	LAP-2
24	leuO	leuO	leuO	leuO	leuO	leuO	leuO	leuO	leuO	leuO	leuO	leuO	leuO	leuO	leuO	leuO	leuO	leuO	leuO	leuO	leuO	leuO	leuO	leuO	leuO	leuO	leuO	leuO	leuO	leuO	leuO	leuO	leuO	leuO	leuO	leuO	leuO	leuO	leuO	leuO	leuO	leuO	leuO	leuO
25	LptD	LptD	LptD	LptD	LptD	LptD	LptD	LptD	LptD	LptD	LptD	LptD	LptD	LptD	LptD	LptD	LptD	LptD	LptD	LptD	LptD	LptD	LptD	LptD	LptD	LptD	LptD	LptD	LptD	LptD	LptD	LptD	LptD	LptD	LptD	LptD	LptD	LptD	LptD	LptD	LptD	LptD	LptD	LptD
26	marA	marA	marA	marA	marA	marA	marA	marA	marA	marA	marA	marA	marA	marA	marA	marA	marA	marA	marA	marA	marA	marA	marA	marA	marA	marA	marA	marA	marA	marA	marA	marA	marA	marA	marA	marA	marA	marA	marA	marA	marA	marA	marA	marA
27	mdtB	mdtB	mdtB	mdtB	mdtB	mdtB	mdtB	mdtB	mdtB	mdtB	mdtB	mdtB	mdtB	mdtB	mdtB	mdtB	mdtB	mdtB	mdtB	mdtB	mdtB	mdtB	mdtB	mdtB	mdtB	mdtB	mdtB	mdtB	mdtB	mdtB	mdtB	mdtB	mdtB	mdtB	mdtB	mdtB	mdtB	mdtB	mdtB	mdtB	mdtB	mdtB	mdtB	mdtB
28	mdtC	mdtC	mdtC	mdtC	mdtC	mdtC	mdtC	mdtC	mdtC	mdtC	mdtC	mdtC	mdtC	mdtC	mdtC	mdtC	mdtC	mdtC	mdtC	mdtC	mdtC	mdtC	mdtC	mdtC	mdtC	mdtC	mdtC	mdtC	mdtC	mdtC	mdtC	mdtC	mdtC	mdtC	mdtC	mdtC	mdtC	mdtC	mdtC	mdtC	mdtC	mdtC	mdtC	mdtC
29	msbA	msbA	msbA	msbA	msbA	msbA	msbA	msbA	msbA	msbA	msbA	msbA	msbA	msbA	msbA	msbA	msbA	msbA	msbA	msbA	msbA	msbA	msbA	msbA	msbA	msbA	msbA	msbA	msbA	msbA	msbA	msbA	msbA	msbA	msbA	msbA	msbA	msbA	msbA	msbA	msbA	msbA	msbA	msbA
30	NDM-1	NDM-1	NDM-1	NDM-1	NDM-1	NDM-1	NDM-1	NDM-1	NDM-1	NDM-1	NDM-1	NDM-1	NDM-1	NDM-1	NDM-1	NDM-1	NDM-1	NDM-1	NDM-1	NDM-1	NDM-1	NDM-1	NDM-1	NDM-1	NDM-1	NDM-1	NDM-1	NDM-1	NDM-1	NDM-1	NDM-1	NDM-1	NDM-1	NDM-1	NDM-1	NDM-1	NDM-1	NDM-1	NDM-1	NDM-1			NDM-1	NDM-1
31	OmpA	OmpA	OmpA	OmpA	OmpA	OmpA	OmpA	OmpA	OmpA	OmpA	OmpA	OmpA	OmpA	OmpA	OmpA	OmpA	OmpA	OmpA	OmpA	OmpA	OmpA	OmpA	OmpA	OmpA	OmpA	OmpA	OmpA	OmpA	OmpA	OmpA	OmpA	OmpA	OmpA	OmpA	OmpA	OmpA	OmpA	OmpA	OmpA	OmpA	OmpA	OmpA	OmpA	OmpA
32	PmrF	PmrF	PmrF	PmrF	PmrF	PmrF	PmrF	PmrF	PmrF	PmrF	PmrF	PmrF	PmrF	PmrF	PmrF	PmrF	PmrF	PmrF	PmrF	PmrF	PmrF	PmrF	PmrF	PmrF	PmrF	PmrF	PmrF	PmrF	PmrF	PmrF	PmrF	PmrF	PmrF	PmrF	PmrF	PmrF	PmrF	PmrF	PmrF	PmrF	PmrF	PmrF	PmrF	PmrF
33	QnrS1	QnrS1	QnrS1	QnrS1	QnrS1	QnrS1	QnrS1	QnrS1	QnrS1	QnrS1	QnrS1	QnrS1	QnrS1	QnrS1	QnrS1	QnrS1	QnrS1	QnrS1	QnrS1	QnrS1	QnrS1	QnrS1	QnrS1	QnrS1	QnrS1	QnrS1	QnrS1	QnrS1	QnrS1	QnrS1	QnrS1	QnrS1	QnrS1	QnrS1	QnrS1	QnrS1	QnrS1	QnrS1	QnrS1	QnrS1	QnrS1	QnrS1	QnrS1	QnrS1
34	rmtB	rmtB	rmtB	rmtB	rmtB	rmtB	rmtB	rmtB	rmtB	rmtB	rmtB	rmtB	rmtB	rmtB	rmtB	rmtB	rmtB	rmtB	rmtB	rmtB	rmtB	rmtB	rmtB	rmtB	rmtB	rmtB	rmtB	rmtB	rmtB	rmtB	rmtB	rmtB	rmtB	rmtB	rmtB	rmtB	rmtB	rmtB	rmtB	rmtB	rmtB		rmtB	rmtB
35	rsmA	rsmA	rsmA	rsmA	rsmA	rsmA	rsmA	rsmA	rsmA	rsmA	rsmA	rsmA	rsmA	rsmA	rsmA	rsmA	rsmA	rsmA	rsmA	rsmA	rsmA	rsmA	rsmA	rsmA	rsmA	rsmA	rsmA	rsmA	rsmA	rsmA	rsmA	rsmA	rsmA	rsmA	rsmA	rsmA	rsmA	rsmA	rsmA	rsmA	rsmA	rsmA	rsmA	rsmA
36	Salmonella enterica gyrA with mutation conferring resistance to triclosan	Salmonella enterica gyrA with mutation conferring resistance to triclosan	Salmonella enterica gyrA with mutation conferring resistance to triclosan	Salmonella enterica gyrA with mutation conferring resistance to triclosan	Salmonella enterica gyrA with mutation conferring resistance to triclosan	Salmonella enterica gyrA with mutation conferring resistance to triclosan	Salmonella enterica gyrA with mutation conferring resistance to triclosan	Salmonella enterica gyrA with mutation conferring resistance to triclosan	Salmonella enterica gyrA with mutation conferring resistance to triclosan	Salmonella enterica gyrA with mutation conferring resistance to triclosan	Salmonella enterica gyrA with mutation conferring resistance to triclosan	Salmonella enterica gyrA with mutation conferring resistance to triclosan	Salmonella enterica gyrA with mutation conferring resistance to triclosan	Salmonella enterica gyrA with mutation conferring resistance to triclosan	Salmonella enterica gyrA with mutation conferring resistance to triclosan	Salmonella enterica gyrA with mutation conferring resistance to triclosan	Salmonella enterica gyrA with mutation conferring resistance to triclosan	Salmonella enterica gyrA with mutation conferring resistance to triclosan	Salmonella enterica gyrA with mutation conferring resistance to triclosan	Salmonella enterica gyrA with mutation conferring resistance to triclosan	Salmonella enterica gyrA with mutation conferring resistance to triclosan	Salmonella enterica gyrA with mutation conferring resistance to triclosan	Salmonella enterica gyrA with mutation conferring resistance to triclosan	Salmonella enterica gyrA with mutation conferring resistance to triclosan	Salmonella enterica gyrA with mutation conferring resistance to triclosan	Salmonella enterica gyrA with mutation conferring resistance to triclosan	Salmonella enterica gyrA with mutation conferring resistance to triclosan	Salmonella enterica gyrA with mutation conferring resistance to triclosan	Salmonella enterica gyrA with mutation conferring resistance to triclosan	Salmonella enterica gyrA with mutation conferring resistance to triclosan	Salmonella enterica gyrA with mutation conferring resistance to triclosan	Salmonella enterica gyrA with mutation conferring resistance to triclosan	Salmonella enterica gyrA with mutation conferring resistance to triclosan	Salmonella enterica gyrA with mutation conferring resistance to triclosan	Salmonella enterica gyrA with mutation conferring resistance to triclosan	Salmonella enterica gyrA with mutation conferring resistance to triclosan	Salmonella enterica gyrA with mutation conferring resistance to triclosan	Salmonella enterica gyrA with mutation conferring resistance to triclosan	Salmonella enterica gyrA with mutation conferring resistance to triclosan	Salmonella enterica gyrA with mutation conferring resistance to triclosan	Salmonella enterica gyrA with mutation conferring resistance to triclosan	Salmonella enterica gyrA with mutation conferring resistance to triclosan	Salmonella enterica gyrA with mutation conferring resistance to triclosan	Salmonella enterica gyrA with mutation conferring resistance to triclosan
37	SHV-53	SHV-53	SHV-53	SHV-11	SHV-11	SHV-53		SHV-11	SHV-11	SHV-11	SHV-11	SHV-53	SHV-11	SHV-11		SHV-11	SHV-53	SHV-53	SHV-53	SHV-53	SHV-53	SHV-11	SHV-11	SHV-11	SHV-53	SHV-53	SHV-53	SHV-53	SHV-53	SHV-53	SHV-11	SHV-11	SHV-53	SHV-11	SHV-53	SHV-11	SHV-11	SHV-11	SHV-11	SHV-11	SHV-11	SHV-11	SHV-11	SHV-11
38	sul2	sul2	sul2	sul2	sul2	sul2	sul2	sul2	sul2	sul2	sul2	sul2	sul2	sul2	sul2	sul2	sul2	sul2	sul2	sul2	sul2	sul2	sul2	sul2	sul2	sul2	sul2	sul2	sul2	sul2	sul2	sul2	sul2	sul2	sul2	sul2			sul2		sul2		sul2	sul2
39	TEM-1	TEM-1	TEM-1	TEM-1	TEM-1	TEM-1	TEM-1	TEM-1	TEM-1	TEM-1	TEM-1	TEM-1	TEM-1	TEM-1	TEM-1	TEM-1	TEM-1	TEM-1	TEM-1	TEM-1	TEM-1	TEM-1	TEM-1	TEM-1	TEM-1	TEM-1	TEM-1	TEM-1	TEM-1	TEM-1	TEM-1	TEM-1	TEM-1	TEM-1	TEM-1	TEM-1	TEM-1	TEM-1	TEM-1	TEM-1	TEM-1		TEM-1	TEM-1
40	tet(A)	tet(A)	tet(A)	tet(A)	tet(A)	tet(A)	tet(A)	tet(A)	tet(A)	tet(A)	tet(A)	tet(A)	tet(A)	tet(A)	tet(A)	tet(A)	tet(A)	tet(A)	tet(A)	tet(A)	tet(A)	tet(A)	tet(A)	tet(A)	tet(A)	tet(A)	tet(A)	tet(A)	tet(A)	tet(A)	tet(A)	tet(A)	tet(A)	tet(A)	tet(A)	tet(A)	tet(A)	tet(A)	tet(A)	tet(A)	tet(A)	tet(A)	tet(A)	tet(A)
41	vanG	vanG	vanG	vanG	vanG	vanG	vanG	vanG	vanG	vanG	vanG	vanG	vanG	vanG	vanG	vanG	vanG	vanG	vanG	vanG	vanG	vanG	vanG	vanG	vanG	vanG	vanG	vanG	vanG	vanG	vanG	vanG	vanG	vanG	vanG	vanG	vanG	vanG	vanG	vanG	vanG	vanG	vanG	vanG
42				Acinetobacter baumannii gyrA conferring resistance to fluoroquinolones																	arr-2
