# Supplementary material for: Eravacycline monotherapy and combination therapy against KPC-2- and NDM-1-co- producing Klebsiella pneumoniae: in vitro and in vivo activity analysis
Source: Front Microbiol. 2026 Mar 25;17:1802577. doi: 10.3389/fmicb.2026.1802577 (PMC13057536; doi:10.3389/fmicb.2026.1802577)
Supplement: Supplementary Table 2 — Minimum inhibitory concentration (MIC) values and fractional inhibitory concentration index (FICI) of eravacycline in combination with ceftazidime-avibactam, polymyxin B, meropenem, and amikacin in susceptibility testing. [file Table_2.xls]

## Sheet: Sheet1
		monotherapy					combination therapy								FICI
Klebsiella pneumoniae	number	CAZ/AVI	Polymyxin B	Eravacycline	Amikacin	Meropenem	Eravacycline2	Meropenem2	Eravacycline3	CAZ/AVI3	Eravacycline4	Amikacin4	Eravacycline5	Polymyxin B5	FICI(E/M)	FICI(E/C)	FICI(E/A)	FICI(E/P)
1	1035	512	1	1	128	512	1	128	1	256	0.25	128	0.5	0.5	1.25	1.5	1.25	1
2	1037	1024	2	1	256	512	1	128	1	256	1	64	0.5	0.5	1.25	1.25	1.25	0.75
3	1100	512	1	1	256	512	0.5	256	0.5	256	0.25	128	0.5	0.5	1	1	0.75	1
4	1111	1024	2	1	256	512	1	256	0.5	256	1	64	0.25	0.5	1.5	0.75	1.25	0.5
5	1128	512	2	1	512	256	0.5	256	1	256	0.5	128	0.5	0.5	1.5	1.5	0.75	0.75
6	1137	512	1	1	256	512	0.5	256	0.5	256	0.5	128	0.5	0.5	1	1	1	1
7	1160	512	1	0.5	256	256	0.5	256	0.5	256	0.5	64	0.25	0.5	2	1.5	1.25	1
8	1161	512	1	1	256	512	1	128	1	256	1	64	0.5	0.5	1.25	1.5	1.25	1
9	1189	1024	1	1	256	512	1	128	1	256	0.5	256	1	0.5	1.25	1.25	1.5	1.5
10	1190	1024	1	1	128	256	0.5	256	0.5	256	0.5	64	0.5	0.5	1.5	0.75	1	1
11	1196	512	1	1	256	512	1	256	1	256	0.125	128	0.5	0.5	1.5	1.5	0.625	1
12	1197	512	1	1	256	512	1	128	1	256	0.5	256	1	0.25	1.25	1.5	1.5	1.25
13	1209	1024	1	1	256	512	0.5	256	0.5	256	0.5	128	0.25	0.5	1	0.75	1	0.75
14	1216	512	2	1	256	512	1	128	1	256	0.5	128	0.5	0.5	1.25	1.5	1	0.75
15	1222	512	1	1	256	256	1	256	1	256	0.5	256	0.5	0.5	2	1.5	1.5	1
16	1223	512	1	1	256	256	1	128	0.5	256	0.5	128	0.5	0.5	1.5	1	1	1
17	1225	1024	8	2	512	512	1	256	2	8	1	64	0.5	1	1	1.00781	0.625	0.375
18	1239	1024	8	2	512	512	1	256	2	16	0.5	256	0.5	0.5	1	1.01562	0.75	0.3125
19	1240	512	0.5	0.5	256	512	0.5	128	0.5	256	0.5	256	0.25	0.25	1.25	1.5	2	1
20	1272	512	0.5	2	512	256	0.5	128	0.5	256	0.5	256	0.25	0.5	0.75	0.75	0.75	1.125
21	1289	512	1	1	256	256	1	256	1	256	1	128	0.5	0.5	2	1.5	1.5	1
22	1296	1024	1	1	256	512	1	128	1	256	1	64	0.5	0.5	1.25	1.25	1.25	1
23	1303	512	2	1	256	256	1	128	1	256	0.5	128	0.25	0.5	1.5	1.5	1	0.5
24	1306	512	2	1	256	512	1	32	1	256	0.5	128	0.5	0.5	1.0625	1.5	1	0.75
25	1316	512	1	1	128	256	0.5	256	1	256	0.25	64	0.5	0.5	1.5	1.5	0.75	1
26	1336	1024	2	1	128	256	1	128	0.5	256	1	32	0.5	0.5	1.5	0.75	1.25	0.75
27	1349	512	1	1	512	256	0.5	256	0.25	256	0.5	128	0.5	0.5	1.5	0.75	0.75	1
28	1353	512	1	1	128	256	1	128	1	256	0.5	128	0.5	0.5	1.5	1.5	1.5	1
29	1359	512	1	1	128	256	0.03125	512	1	256	0.03125	128	0.5	0.5	2.03125	1.5	1.03125	1
30	1363	1024	1	0.5	512	512	0.5	256	0.5	256	0.5	128	0.25	0.5	1.5	1.25	1.25	1
31	1366	512	1	1	256	512	1	128	1	256	1	64	0.5	0.5	1.25	1.5	1.25	1
32	1377	512	2	1	128	512	1	128	1	256	0.25	128	0.5	0.5	1.25	1.5	1.25	0.75
33	1389	1024	2	1	128	256	1	128	0.5	256	0.125	128	0.5	0.5	1.5	0.75	1.125	0.75
34	1398	512	2	0.5	512	256	1	128	0.5	256	0.5	64	0.25	0.5	2.5	1.5	1.125	0.75
35	1403	1024	2	1	256	512	1	512	1	256	0.5	128	0.5	0.5	2	1.25	1	0.75
36	1409	512	2	1	256	256	1	128	1	256	0.5	64	0.5	0.5	1.5	1.5	0.75	0.75
37	1425	512	1	1	128	256	1	128	1	256	0.03125	128	0.5	0.5	1.5	1.5	1.03125	1
38	1426	1024	0.5	1	512	256	1	128	0.5	256	0.125	256	0.5	0.25	1.5	0.75	0.625	1
39	1430	512	1	1	128	512	1	128	0.5	256	0.03125	128	0.5	0.5	1.25	1	1.03125	1
40	1434	512	1	1	128	512	1	128	1	256	1	64	0.5	0.5	1.25	1.5	1.5	1
41	1443	512	1	1	256	256	0.25	256	1	256	0.5	64	0.25	0.5	1.25	1.5	0.75	0.75
42	1540	512	1	1	256	256	0.03125	256	1	16	0.03125	256	0.5	0.5	1.03125	1.03125	1.03125	1

## Sheet: Sheet4
	CRE菌株联合药敏结果.xls 兼容性报表
	运行时间: 2024/11/14 16:36
	如果工作簿以早期的文件格式保存或在早期版本的 Microsoft Excel 中打开，将无法使用下列功能。
	轻微保真损失			发生次数	版本
	所选文件格式不支持此工作簿中某些单元格或样式包含的格式。这些格式将被转换为最相近的可用格式。			2	Excel 97-2003
